# Supplementary material for: Co-Designed Cardiac Rehabilitation for the Secondary Prevention of Stroke (CARESS): A Pilot Program Evaluation
Source: Healthcare (Basel). 2024 Apr 3;12(7):776. doi: 10.3390/healthcare12070776 (PMC11012137; doi:10.3390/healthcare12070776)
Supplement: Supplementary file 1 [file healthcare-12-00776-s001.zip]

Archive with 1 entries (1 files):
- healthcare-2902488-supplementary.pdf
